# Supplementary material for: First record of Eggplant Mealybug, Coccidohystrix insolita (Hemiptera: Pseudococcidae), on Guam: Potentially a major pest
Source: Biodivers Data J. 2014 Jan 23;(2):e1042. doi: 10.3897/BDJ.2.e1042 (PMC4030212; doi:10.3897/BDJ.2.e1042)
Supplement: XML Treatment for Coccidohystrix insolita [file BDJ.2.e1042-treatment1.xml]

<!DOCTYPE tp:taxon-treatment
  PUBLIC "-//TaxonX//DTD Taxonomic Treatment Publishing DTD v0 20100105//EN" "tax-treatment-NSO.dtd">
<tp:taxon-treatment xmlns:tp="http://www.plazi.org/taxpub"><tp:treatment-meta><mixed-citation publication-type="journal"><person-group><name><surname>Moore</surname><given-names>Aubrey</given-names></name><name><surname>Watson</surname><given-names>Gillian W.</given-names></name><name><surname>Bamba</surname><given-names>Jesse</given-names></name></person-group><article-title>First record of Eggplant Mealybug, <italic><tp:taxon-name><tp:taxon-name-part taxon-name-part-type="genus">Coccidohystrix</tp:taxon-name-part> <tp:taxon-name-part taxon-name-part-type="species">insolita</tp:taxon-name-part></tp:taxon-name></italic> (<tp:taxon-name><tp:taxon-name-part taxon-name-part-type="order">Hemiptera</tp:taxon-name-part></tp:taxon-name>: <tp:taxon-name><tp:taxon-name-part taxon-name-part-type="family">Pseudococcidae</tp:taxon-name-part></tp:taxon-name>), on Guam: Potentially a major pest</article-title><source>Biodivers Data J</source><day>23</day><month>1</month><year>2014</year><volume>2014</volume><issue>2</issue><pub-id pub-id-type="doi">10.3897/BDJ.2.e1042</pub-id></mixed-citation></tp:treatment-meta><tp:nomenclature><tp:taxon-name>
            <tp:taxon-name-part taxon-name-part-type="genus">Coccidohystrix</tp:taxon-name-part>
            <tp:taxon-name-part taxon-name-part-type="species">insolita</tp:taxon-name-part>
          </tp:taxon-name><tp:taxon-authority>(Green, 1908)</tp:taxon-authority></tp:nomenclature><tp:treatment-sec sec-type="materials"><title>Materials</title><list list-type="alpha-lower" list-content="occurrences"><list-item><p><bold>Type status:</bold> <named-content xmlns:xlink="http://www.w3.org/1999/xlink" content-type="dwc:typeStatus" xlink:type="simple">Other material</named-content>. <bold>Occurrence:</bold> catalogNumber: <named-content xmlns:xlink="http://www.w3.org/1999/xlink" content-type="dwc:catalogNumber" xlink:type="simple">AM20131204.002</named-content>; occurrenceRemarks: <named-content xmlns:xlink="http://www.w3.org/1999/xlink" content-type="dwc:occurrenceRemarks" xlink:type="simple">on eggplant leaves</named-content>; recordedBy: <named-content xmlns:xlink="http://www.w3.org/1999/xlink" content-type="dwc:recordedBy" xlink:type="simple">Jesse Bamba</named-content>; sex: <named-content xmlns:xlink="http://www.w3.org/1999/xlink" content-type="dwc:sex" xlink:type="simple">7 slide-mounted adult females were examined</named-content>; <bold>Location:</bold> islandGroup: <named-content xmlns:xlink="http://www.w3.org/1999/xlink" content-type="dwc:islandGroup" xlink:type="simple">Mariana Islands</named-content>; island: <named-content xmlns:xlink="http://www.w3.org/1999/xlink" content-type="dwc:island" xlink:type="simple">Guam</named-content>; municipality: <named-content xmlns:xlink="http://www.w3.org/1999/xlink" content-type="dwc:municipality" xlink:type="simple">Dededo</named-content>; locality: <named-content xmlns:xlink="http://www.w3.org/1999/xlink" content-type="dwc:locality" xlink:type="simple">near Swamp Road</named-content>; decimalLatitude: <named-content xmlns:xlink="http://www.w3.org/1999/xlink" content-type="dwc:decimalLatitude" xlink:type="simple">13.539981</named-content>; decimalLongitude: <named-content xmlns:xlink="http://www.w3.org/1999/xlink" content-type="dwc:decimalLongitude" xlink:type="simple">144.83435</named-content>; <bold>Identification:</bold> identifiedBy: <named-content xmlns:xlink="http://www.w3.org/1999/xlink" content-type="dwc:identifiedBy" xlink:type="simple">Gillian W. Watson</named-content>; dateIdentified: <named-content xmlns:xlink="http://www.w3.org/1999/xlink" content-type="dwc:dateIdentified" xlink:type="simple">2013-12-13</named-content>; <bold>Event:</bold> samplingProtocol: <named-content xmlns:xlink="http://www.w3.org/1999/xlink" content-type="dwc:samplingProtocol" xlink:type="simple">eggplant leaf samples</named-content>; eventDate: <named-content xmlns:xlink="http://www.w3.org/1999/xlink" content-type="dwc:eventDate" xlink:type="simple">2013-12-04</named-content>; <bold>Record Level:</bold> collectionID: <named-content xmlns:xlink="http://www.w3.org/1999/xlink" content-type="dwc:collectionID" xlink:type="simple">ESUG</named-content>; institutionCode: <named-content xmlns:xlink="http://www.w3.org/1999/xlink" content-type="dwc:institutionCode" xlink:type="simple">UGUAM</named-content>; basisOfRecord: <named-content xmlns:xlink="http://www.w3.org/1999/xlink" content-type="dwc:basisOfRecord" xlink:type="simple">LivingSpecimen</named-content>; source: <named-content xmlns:xlink="http://www.w3.org/1999/xlink" content-type="dwc:source" xlink:type="simple"><ext-link ext-link-type="uri" xlink:href="http://guaminsects.myspecies.info/node/2623" xlink:type="simple">http://guaminsects.myspecies.info/node/2623</ext-link></named-content></p></list-item></list></tp:treatment-sec><tp:treatment-sec sec-type="Diagnosis"><title>Diagnosis</title><p>9-segmented; posterior ostioles present, anterior ostioles absent; cerarii on margins numbering 17 pairs, numerous dorsal cerarii present also, each cerarius consisting of 1–15 large conical setae situated on a sclerotized prominence, without any associated trilocular pores; legs well developed, each claw with a denticle present on plantar surface; circulus absent; anal lobes well developed, each with a sclerotized ventral bar; quinquelocular pores numerous on venter; multilocular disc pores numerous on venter of abdominal segments III-IX, a few also present on the venter of segments I and II and on the dorsum of segment VII; ventral oral collar ducts present on submargins of abdominal segments V-VIII; oral rim ducts absent entirely.</p><p>Diagnosis was based <xref ref-type="bibr" rid="B462427">Williams 2004</xref> which includes a good taxonomic illustration of <italic><tp:taxon-name><tp:taxon-name-part taxon-name-part-type="genus">Coccidohystrix</tp:taxon-name-part> <tp:taxon-name-part taxon-name-part-type="species">insolita</tp:taxon-name-part></tp:taxon-name></italic>.</p></tp:treatment-sec><tp:treatment-sec sec-type="Distribution"><title>Distribution</title><p><italic><tp:taxon-name><tp:taxon-name-part taxon-name-part-type="genus">Coccidohystrix</tp:taxon-name-part> <tp:taxon-name-part taxon-name-part-type="species">insolita</tp:taxon-name-part></tp:taxon-name></italic> has been recorded in the literature from the following regions and countries:</p><p><bold>Afrotropical:</bold> Kenya, Madagascar, Rodriques Island (Mauritius), South Africa, Tanzania, Zanzibar; <bold>Australasian</bold>: Western Samoa; <bold>Oriental</bold>: Bangladesh, Burma (=Myanmar), India, Laos, Pakistan, Philippines, Sri Lanka, Thailand, Vietnam; <bold>Palaearctic</bold>: China, Saudi Arabia (<xref ref-type="bibr" rid="B460932">Ben-Dov 2013</xref>).</p><p>In addition, a Japanese quarantine inspector found <italic><tp:taxon-name><tp:taxon-name-part taxon-name-part-type="genus">Coccidohystrix</tp:taxon-name-part> <tp:taxon-name-part taxon-name-part-type="species">insolita</tp:taxon-name-part></tp:taxon-name></italic> on <italic><tp:taxon-name><tp:taxon-name-part taxon-name-part-type="genus">Alternanthera</tp:taxon-name-part></tp:taxon-name></italic> (<tp:taxon-name><tp:taxon-name-part taxon-name-part-type="family">Amaranthaceae</tp:taxon-name-part></tp:taxon-name>) imported from Singapore (<xref ref-type="bibr" rid="B462972">Tokihiro 2006</xref>).</p><p>Prior to our discovery on Guam, <italic><tp:taxon-name><tp:taxon-name-part taxon-name-part-type="genus">Coccidohystrix</tp:taxon-name-part> <tp:taxon-name-part taxon-name-part-type="species">insolita</tp:taxon-name-part></tp:taxon-name></italic> was known only from two Pacific island nations: the Philippines and Western Samoa. <italic><tp:taxon-name><tp:taxon-name-part taxon-name-part-type="genus">Coccidohystrix</tp:taxon-name-part> <tp:taxon-name-part taxon-name-part-type="species">insolita</tp:taxon-name-part></tp:taxon-name></italic> was first detected in the Philippines during 1994 (<xref ref-type="bibr" rid="B462826">Lit et al. 1998</xref>) and in Western Samoa in 1966 (<xref ref-type="bibr" rid="B462477">Williams and Watson 1988</xref>).</p></tp:treatment-sec><tp:treatment-sec sec-type="Biology"><title>Biology</title><p><italic><tp:taxon-name><tp:taxon-name-part taxon-name-part-type="genus">Coccidohystrix</tp:taxon-name-part> <tp:taxon-name-part taxon-name-part-type="species">insolita</tp:taxon-name-part></tp:taxon-name></italic> lives on the leaves (Fig. <xref ref-type="fig" rid="F460959">3</xref>).</p></tp:treatment-sec><tp:treatment-sec sec-type="Notes"><title>Notes</title><p>The appearance of <italic><tp:taxon-name><tp:taxon-name-part taxon-name-part-type="genus">Coccidohystrix</tp:taxon-name-part> <tp:taxon-name-part taxon-name-part-type="species">insolita</tp:taxon-name-part></tp:taxon-name></italic> in life is unusual for a mealybug because the adult female has very little dorsal wax and secretes a white, waxy ovisac up to 6 times as long as the body of the female (Fig. <xref ref-type="fig" rid="F460955">1</xref>), which is more typical of some <tp:taxon-name><tp:taxon-name-part taxon-name-part-type="family">Coccidae</tp:taxon-name-part></tp:taxon-name>. The immature stages do not secrete a thick layer of mealy wax, the body being shiny yellow-green with submedian grey spots on 2 abdominal and 1 thoracic segments (Fig. <xref ref-type="fig" rid="F460957">2</xref>). This contrasts with the in life appearance of the solenopsis mealybug, <italic><tp:taxon-name><tp:taxon-name-part taxon-name-part-type="genus">Phenacoccus</tp:taxon-name-part> <tp:taxon-name-part taxon-name-part-type="species">solenopsis</tp:taxon-name-part></tp:taxon-name></italic> Tinsley, in which all developmental stages develop a thick layer of white mealy wax except for two longitudinal lines of bare cuticle that expose dark submedian spots on 3 or 4 segments on the abdomen and 1 or 2 on the thorax.</p></tp:treatment-sec><tp:treatment-sec sec-type="Host Plants"><title>Host Plants</title><p><italic><tp:taxon-name><tp:taxon-name-part taxon-name-part-type="genus">Coccidohystrix</tp:taxon-name-part> <tp:taxon-name-part taxon-name-part-type="species">insolita</tp:taxon-name-part></tp:taxon-name></italic> is polyphagous and is recorded from the following families of host plants (<xref ref-type="bibr" rid="B460932">Ben-Dov 2013</xref>): <tp:taxon-name><tp:taxon-name-part taxon-name-part-type="family">Acanthaceae</tp:taxon-name-part></tp:taxon-name>, <tp:taxon-name><tp:taxon-name-part taxon-name-part-type="family">Amaranthaceae</tp:taxon-name-part></tp:taxon-name>, <tp:taxon-name><tp:taxon-name-part taxon-name-part-type="family">Apocynaceae</tp:taxon-name-part></tp:taxon-name>, <tp:taxon-name><tp:taxon-name-part taxon-name-part-type="family">Araceae</tp:taxon-name-part></tp:taxon-name>, <tp:taxon-name><tp:taxon-name-part taxon-name-part-type="family">Arecaceae</tp:taxon-name-part></tp:taxon-name>, <tp:taxon-name><tp:taxon-name-part taxon-name-part-type="family">Aristolochiaceae</tp:taxon-name-part></tp:taxon-name>, <tp:taxon-name><tp:taxon-name-part taxon-name-part-type="family">Asteraceae</tp:taxon-name-part></tp:taxon-name>, <tp:taxon-name><tp:taxon-name-part taxon-name-part-type="family">Chenopodiaceae</tp:taxon-name-part></tp:taxon-name>, <tp:taxon-name><tp:taxon-name-part taxon-name-part-type="family">Cucurbitaceae</tp:taxon-name-part></tp:taxon-name>, <tp:taxon-name><tp:taxon-name-part taxon-name-part-type="family">Euphorbiaceae</tp:taxon-name-part></tp:taxon-name>, <tp:taxon-name><tp:taxon-name-part taxon-name-part-type="family">Fabaceae</tp:taxon-name-part></tp:taxon-name>, <tp:taxon-name><tp:taxon-name-part taxon-name-part-type="family">Malvaceae</tp:taxon-name-part></tp:taxon-name>, <tp:taxon-name><tp:taxon-name-part taxon-name-part-type="family">Menispermaceae</tp:taxon-name-part></tp:taxon-name>, <tp:taxon-name><tp:taxon-name-part taxon-name-part-type="family">Moraceae</tp:taxon-name-part></tp:taxon-name>, <tp:taxon-name><tp:taxon-name-part taxon-name-part-type="family">Poaceae</tp:taxon-name-part></tp:taxon-name>, <tp:taxon-name><tp:taxon-name-part taxon-name-part-type="family">Rhamnaceae</tp:taxon-name-part></tp:taxon-name>, <tp:taxon-name><tp:taxon-name-part taxon-name-part-type="family">Rubiaceae</tp:taxon-name-part></tp:taxon-name>, <tp:taxon-name><tp:taxon-name-part taxon-name-part-type="family">Solanaceae</tp:taxon-name-part></tp:taxon-name>, <tp:taxon-name><tp:taxon-name-part taxon-name-part-type="family">Sterculiaceae</tp:taxon-name-part></tp:taxon-name>, <tp:taxon-name><tp:taxon-name-part taxon-name-part-type="family">Tiliaceae</tp:taxon-name-part></tp:taxon-name>, <tp:taxon-name><tp:taxon-name-part taxon-name-part-type="family">Zygophyllaceae</tp:taxon-name-part></tp:taxon-name>.</p><p>Many plants belonging to these families are important to agriculture and forestry on Guam.</p></tp:treatment-sec><tp:treatment-sec sec-type="Parasitoids"><title>Parasitoids</title><p>Twenty-three species of hymenopterous parasitoids are associated with <italic><tp:taxon-name><tp:taxon-name-part taxon-name-part-type="genus">Coccidohystrix</tp:taxon-name-part> <tp:taxon-name-part taxon-name-part-type="species">insolita</tp:taxon-name-part></tp:taxon-name></italic> (<xref ref-type="bibr" rid="B460944">Noyes 2013</xref>):</p><p><bold><tp:taxon-name><tp:taxon-name-part taxon-name-part-type="family">Aphelinidae</tp:taxon-name-part></tp:taxon-name>:</bold> <italic><tp:taxon-name><tp:taxon-name-part taxon-name-part-type="genus">Coccophagus</tp:taxon-name-part> <tp:taxon-name-part taxon-name-part-type="species">pseudococci</tp:taxon-name-part></tp:taxon-name></italic>; <bold><tp:taxon-name><tp:taxon-name-part taxon-name-part-type="family">Encyrtidae</tp:taxon-name-part></tp:taxon-name>:</bold> <italic><tp:taxon-name><tp:taxon-name-part taxon-name-part-type="genus">Adektitopus</tp:taxon-name-part> <tp:taxon-name-part taxon-name-part-type="species">longipennis</tp:taxon-name-part></tp:taxon-name></italic>, <italic><tp:taxon-name><tp:taxon-name-part taxon-name-part-type="genus">Anagyrus</tp:taxon-name-part> <tp:taxon-name-part taxon-name-part-type="species">gracilis</tp:taxon-name-part></tp:taxon-name></italic>, <italic><tp:taxon-name><tp:taxon-name-part taxon-name-part-type="genus">Apoleptomastix</tp:taxon-name-part> <tp:taxon-name-part taxon-name-part-type="species">bicoloricornis</tp:taxon-name-part></tp:taxon-name></italic>, <italic><tp:taxon-name><tp:taxon-name-part taxon-name-part-type="genus">Blepyrus</tp:taxon-name-part> <tp:taxon-name-part taxon-name-part-type="species">insularis</tp:taxon-name-part></tp:taxon-name></italic>, <italic><tp:taxon-name><tp:taxon-name-part taxon-name-part-type="genus">Gyranusoidea</tp:taxon-name-part> <tp:taxon-name-part taxon-name-part-type="species">signata</tp:taxon-name-part></tp:taxon-name></italic>, <italic><tp:taxon-name><tp:taxon-name-part taxon-name-part-type="genus">Homalotylus</tp:taxon-name-part> <tp:taxon-name-part taxon-name-part-type="species">albiclavatus</tp:taxon-name-part></tp:taxon-name></italic>, <italic><tp:taxon-name><tp:taxon-name-part taxon-name-part-type="genus">Homalotylus</tp:taxon-name-part> <tp:taxon-name-part taxon-name-part-type="species">hemipterinus</tp:taxon-name-part></tp:taxon-name></italic>, <italic><tp:taxon-name><tp:taxon-name-part taxon-name-part-type="genus">Homalotylus</tp:taxon-name-part> <tp:taxon-name-part taxon-name-part-type="species">indicus</tp:taxon-name-part></tp:taxon-name></italic>, <italic><tp:taxon-name><tp:taxon-name-part taxon-name-part-type="genus">Homalotylus</tp:taxon-name-part> <tp:taxon-name-part taxon-name-part-type="species">turkmenicus</tp:taxon-name-part></tp:taxon-name></italic>, <italic><tp:taxon-name><tp:taxon-name-part taxon-name-part-type="genus">Leptomastix</tp:taxon-name-part> <tp:taxon-name-part taxon-name-part-type="species">nigrocincta</tp:taxon-name-part></tp:taxon-name></italic>, <italic><tp:taxon-name><tp:taxon-name-part taxon-name-part-type="genus">Leptomastix</tp:taxon-name-part> <tp:taxon-name-part taxon-name-part-type="species">nigrocoxalis</tp:taxon-name-part></tp:taxon-name></italic>, <italic><tp:taxon-name><tp:taxon-name-part taxon-name-part-type="genus">Neocharitopus</tp:taxon-name-part> <tp:taxon-name-part taxon-name-part-type="species">orientalis</tp:taxon-name-part></tp:taxon-name></italic>, <italic><tp:taxon-name><tp:taxon-name-part taxon-name-part-type="genus">Paranathrix</tp:taxon-name-part> <tp:taxon-name-part taxon-name-part-type="species">tachikawai</tp:taxon-name-part></tp:taxon-name></italic>, <italic><tp:taxon-name><tp:taxon-name-part taxon-name-part-type="genus">Prochiloneurus</tp:taxon-name-part> <tp:taxon-name-part taxon-name-part-type="species">albifuniculus</tp:taxon-name-part></tp:taxon-name></italic>, <italic><tp:taxon-name><tp:taxon-name-part taxon-name-part-type="genus">Prochiloneurus</tp:taxon-name-part> <tp:taxon-name-part taxon-name-part-type="species">pulchellus</tp:taxon-name-part></tp:taxon-name></italic>; <bold><tp:taxon-name><tp:taxon-name-part taxon-name-part-type="family">Eulophidae</tp:taxon-name-part></tp:taxon-name>:</bold> <italic><tp:taxon-name><tp:taxon-name-part taxon-name-part-type="genus">Aprostocetus</tp:taxon-name-part> <tp:taxon-name-part taxon-name-part-type="species">ajmerensis</tp:taxon-name-part></tp:taxon-name></italic>, <italic><tp:taxon-name><tp:taxon-name-part taxon-name-part-type="genus">Aprostocetus</tp:taxon-name-part> <tp:taxon-name-part taxon-name-part-type="species">annulicornis</tp:taxon-name-part></tp:taxon-name></italic>, <italic><tp:taxon-name><tp:taxon-name-part taxon-name-part-type="genus">Aprostocetus</tp:taxon-name-part> <tp:taxon-name-part taxon-name-part-type="species">jaipurensis</tp:taxon-name-part></tp:taxon-name></italic>; <bold><tp:taxon-name><tp:taxon-name-part taxon-name-part-type="family">Pteromalidae</tp:taxon-name-part></tp:taxon-name>:</bold> <italic><tp:taxon-name><tp:taxon-name-part taxon-name-part-type="genus">Catolaccus</tp:taxon-name-part> <tp:taxon-name-part taxon-name-part-type="species">crassiceps</tp:taxon-name-part></tp:taxon-name></italic>; <bold><tp:taxon-name><tp:taxon-name-part taxon-name-part-type="family">Signiphoridae</tp:taxon-name-part></tp:taxon-name>:</bold> <italic><tp:taxon-name><tp:taxon-name-part taxon-name-part-type="genus">Chartocerus</tp:taxon-name-part> <tp:taxon-name-part taxon-name-part-type="species">hyalipennis</tp:taxon-name-part></tp:taxon-name></italic>, <italic><tp:taxon-name><tp:taxon-name-part taxon-name-part-type="genus">Chartocerus</tp:taxon-name-part> <tp:taxon-name-part taxon-name-part-type="species">kerrichi</tp:taxon-name-part></tp:taxon-name></italic>, <italic><tp:taxon-name><tp:taxon-name-part taxon-name-part-type="genus">Chartocerus</tp:taxon-name-part> <tp:taxon-name-part taxon-name-part-type="species">kurdjumovi</tp:taxon-name-part></tp:taxon-name></italic>.</p><p>None of these species are known to exist on Guam and there were no signs of parasitism in the specimens examined.</p></tp:treatment-sec><tp:treatment-sec sec-type="Other Natural Enemies"><title>Other Natural Enemies</title><p>The following natural enemies have been recorded attacking <italic><tp:taxon-name><tp:taxon-name-part taxon-name-part-type="genus">Coccidohystrix</tp:taxon-name-part> <tp:taxon-name-part taxon-name-part-type="species">insolita</tp:taxon-name-part></tp:taxon-name></italic>: <bold><tp:taxon-name><tp:taxon-name-part taxon-name-part-type="kingdom">Fungi</tp:taxon-name-part></tp:taxon-name>:</bold> <italic><tp:taxon-name><tp:taxon-name-part taxon-name-part-type="genus">Metarhizium</tp:taxon-name-part> <tp:taxon-name-part taxon-name-part-type="species">anisopliae</tp:taxon-name-part></tp:taxon-name></italic>; <bold><tp:taxon-name><tp:taxon-name-part taxon-name-part-type="class">Insecta</tp:taxon-name-part></tp:taxon-name>: <tp:taxon-name><tp:taxon-name-part taxon-name-part-type="order">Coleoptera</tp:taxon-name-part></tp:taxon-name>: <tp:taxon-name><tp:taxon-name-part taxon-name-part-type="family">Coccinellidae</tp:taxon-name-part></tp:taxon-name>:</bold> <italic><tp:taxon-name><tp:taxon-name-part taxon-name-part-type="genus">Anegleis</tp:taxon-name-part> <tp:taxon-name-part taxon-name-part-type="species">cardoni</tp:taxon-name-part></tp:taxon-name></italic> (Weise); <italic><tp:taxon-name><tp:taxon-name-part taxon-name-part-type="genus">Hyperaspis</tp:taxon-name-part> <tp:taxon-name-part taxon-name-part-type="species">maindronia</tp:taxon-name-part></tp:taxon-name></italic>; <italic><tp:taxon-name><tp:taxon-name-part taxon-name-part-type="genus">Nephus</tp:taxon-name-part> <tp:taxon-name-part taxon-name-part-type="species">regularis</tp:taxon-name-part></tp:taxon-name></italic>; <bold><tp:taxon-name><tp:taxon-name-part taxon-name-part-type="order">Lepidoptera</tp:taxon-name-part></tp:taxon-name>:</bold> <tp:taxon-name><tp:taxon-name-part taxon-name-part-type="family">Lycaenidae</tp:taxon-name-part></tp:taxon-name>: <italic><tp:taxon-name><tp:taxon-name-part taxon-name-part-type="genus">Spalgis</tp:taxon-name-part> <tp:taxon-name-part taxon-name-part-type="species">epeus</tp:taxon-name-part></tp:taxon-name></italic> (<xref ref-type="bibr" rid="B460932">Ben-Dov 2013</xref>). None of the insect predators are known to exist on Guam.</p></tp:treatment-sec><tp:treatment-sec sec-type="Attendant Ants"><title>Attendant Ants</title><p>Three species of attendant ants are associated with <italic><tp:taxon-name><tp:taxon-name-part taxon-name-part-type="genus">Coccidohystrix</tp:taxon-name-part> <tp:taxon-name-part taxon-name-part-type="species">insolita</tp:taxon-name-part></tp:taxon-name></italic>: Dolichoderus bituberculatus, <italic><tp:taxon-name><tp:taxon-name-part taxon-name-part-type="genus">Solenopsis</tp:taxon-name-part> <tp:taxon-name-part taxon-name-part-type="species">geminata</tp:taxon-name-part></tp:taxon-name></italic>, <italic><tp:taxon-name><tp:taxon-name-part taxon-name-part-type="genus">Anoplolepis</tp:taxon-name-part> <tp:taxon-name-part taxon-name-part-type="species">gracilipes</tp:taxon-name-part></tp:taxon-name></italic> (<xref ref-type="bibr" rid="B460932">Ben-Dov 2013</xref>). The latter two species are abundant on Guam but so far, we have not yet seen any ant associations with <italic><tp:taxon-name><tp:taxon-name-part taxon-name-part-type="genus">Coccidohystrix</tp:taxon-name-part> <tp:taxon-name-part taxon-name-part-type="species">insolita</tp:taxon-name-part></tp:taxon-name></italic>.</p></tp:treatment-sec><tp:treatment-sec><!--Section generated to contain objects referenced in tp:taxon-treatment.--><fig id="F460959" position="float" orientation="portrait"><label>Figure 3.</label><caption><p>Eggplant (<italic><tp:taxon-name><tp:taxon-name-part taxon-name-part-type="genus">Solanum</tp:taxon-name-part> <tp:taxon-name-part taxon-name-part-type="species">melongena</tp:taxon-name-part></tp:taxon-name></italic> L.) leaf underside infested with <italic><tp:taxon-name><tp:taxon-name-part taxon-name-part-type="genus">Coccidohystrix</tp:taxon-name-part> <tp:taxon-name-part taxon-name-part-type="species">insolita</tp:taxon-name-part></tp:taxon-name></italic>.</p></caption><graphic xmlns:xlink="http://www.w3.org/1999/xlink" xlink:href="biodiversity_data_journal-2-e1042-g003.jpg" position="float" orientation="portrait" xlink:type="simple"/></fig><fig id="F460955" position="float" orientation="portrait"><label>Figure 1.</label><caption><p>Adult <italic><tp:taxon-name><tp:taxon-name-part taxon-name-part-type="genus">Coccidohystrix</tp:taxon-name-part> <tp:taxon-name-part taxon-name-part-type="species">insolita</tp:taxon-name-part></tp:taxon-name></italic> females with ovisacs.</p></caption><graphic xmlns:xlink="http://www.w3.org/1999/xlink" xlink:href="biodiversity_data_journal-2-e1042-g001.jpg" position="float" orientation="portrait" xlink:type="simple"/></fig><fig id="F460957" position="float" orientation="portrait"><label>Figure 2.</label><caption><p><italic><tp:taxon-name><tp:taxon-name-part taxon-name-part-type="genus">Coccidohystrix</tp:taxon-name-part> <tp:taxon-name-part taxon-name-part-type="species">insolita</tp:taxon-name-part></tp:taxon-name></italic> nymphs.</p></caption><graphic xmlns:xlink="http://www.w3.org/1999/xlink" xlink:href="biodiversity_data_journal-2-e1042-g002.jpg" position="float" orientation="portrait" xlink:type="simple"/></fig></tp:treatment-sec><ref-list><ref id="B462427"><element-citation xmlns:xlink="http://www.w3.org/1999/xlink" publication-type="book" xlink:type="simple"><person-group person-group-type="author"><name name-style="western"><surname>Williams</surname><given-names>D. J.</given-names></name></person-group><year>2004</year><source>Mealybugs of southern Asia.</source><publisher-name>Southdene SDN. BHD.</publisher-name><publisher-loc>Kuala Lumpur</publisher-loc><size units="page">896</size><comment content-type="language">English</comment><isbn>983-40053-6-9</isbn></element-citation></ref><ref id="B460932"><element-citation xmlns:xlink="http://www.w3.org/1999/xlink" publication-type="software" xlink:type="simple"><person-group person-group-type="author"><name name-style="western"><surname>Ben-Dov</surname><given-names>Y.</given-names></name></person-group><year>2013</year><article-title>ScaleNet. <italic><tp:taxon-name><tp:taxon-name-part taxon-name-part-type="genus">Coccidohystrix</tp:taxon-name-part> <tp:taxon-name-part taxon-name-part-type="species">insolita</tp:taxon-name-part></tp:taxon-name></italic>. Accessed 16 December 2013</article-title><uri xlink:type="simple">http://www.sel.barc.usda.gov/catalogs/Pseudoco/Coccidohystrixinsolita.htm#Coccidohystrixinsolita</uri></element-citation></ref><ref id="B462972"><element-citation xmlns:xlink="http://www.w3.org/1999/xlink" publication-type="article" xlink:type="simple"><person-group person-group-type="author"><name name-style="western"><surname>Tokihiro</surname><given-names>Goro</given-names></name></person-group><year>2006</year><article-title>List of mealybugs (<tp:taxon-name><tp:taxon-name-part taxon-name-part-type="suborder">Homoptera</tp:taxon-name-part></tp:taxon-name>: <tp:taxon-name><tp:taxon-name-part taxon-name-part-type="family">Pseudococcidae</tp:taxon-name-part></tp:taxon-name>) intercepted at Japanese Plant Quarantine mainly from areas without a record of distribution.</article-title><source>Research Bulletin of the Plant Protection Service, Japan</source><volume>42</volume><fpage>65</fpage><lpage>67</lpage><uri xlink:type="simple">http://www.maff.go.jp/pps/j/guidance/r_bulletin/pdf/rb042_010.pdf</uri></element-citation></ref><ref id="B462826"><element-citation xmlns:xlink="http://www.w3.org/1999/xlink" publication-type="article" xlink:type="simple"><person-group person-group-type="author"><name name-style="western"><surname>Lit</surname><given-names>Ireneo L. Jr.</given-names></name><name name-style="western"><surname>Caasi-Lit</surname><given-names>Merdelyn</given-names></name><name name-style="western"><surname>Calilung</surname><given-names>Venus J.</given-names></name></person-group><year>1998</year><article-title>The mealybugs (<tp:taxon-name><tp:taxon-name-part taxon-name-part-type="family">Pseudococcidae</tp:taxon-name-part></tp:taxon-name>, <tp:taxon-name><tp:taxon-name-part taxon-name-part-type="superfamily">Coccoidea</tp:taxon-name-part></tp:taxon-name>, <tp:taxon-name><tp:taxon-name-part taxon-name-part-type="order">Hemiptera</tp:taxon-name-part></tp:taxon-name>) of egglant (<tp:taxon-name><tp:taxon-name-part taxon-name-part-type="genus">Solanum</tp:taxon-name-part> <tp:taxon-name-part taxon-name-part-type="species">melongena</tp:taxon-name-part></tp:taxon-name> Linn.) in the Philippines</article-title><source>Philippine Entomologist</source><volume>12</volume><issue>1</issue><fpage>29</fpage><lpage>41</lpage></element-citation></ref><ref id="B462477"><element-citation xmlns:xlink="http://www.w3.org/1999/xlink" publication-type="book" xlink:type="simple"><person-group person-group-type="author"><name name-style="western"><surname>Williams</surname><given-names>D. J.</given-names></name><name name-style="western"><surname>Watson</surname><given-names>G. W.</given-names></name></person-group><year>1988</year><source>The scale insects of the tropical South Pacific region. Part 2. The mealybugs (<tp:taxon-name><tp:taxon-name-part taxon-name-part-type="family">Pseudococcidae</tp:taxon-name-part></tp:taxon-name>)</source><publisher-name>CAB International</publisher-name><publisher-loc>Wallingford</publisher-loc><size units="page">260</size><comment content-type="language">English</comment><isbn>085198 607 2</isbn></element-citation></ref><ref id="B460944"><element-citation xmlns:xlink="http://www.w3.org/1999/xlink" publication-type="software" xlink:type="simple"><person-group person-group-type="author"><name name-style="western"><surname>Noyes</surname><given-names>J. S.</given-names></name></person-group><year>2013</year><article-title>Universal <tp:taxon-name><tp:taxon-name-part taxon-name-part-type="superfamily">Chalcidoidea</tp:taxon-name-part></tp:taxon-name> Database. Query result for parasitoids of <italic><tp:taxon-name><tp:taxon-name-part taxon-name-part-type="genus">Coccidohystrix</tp:taxon-name-part> <tp:taxon-name-part taxon-name-part-type="species">insolita</tp:taxon-name-part></tp:taxon-name></italic>. Accessed 14 December 2013</article-title><uri xlink:type="simple">http://goo.gl/Wp2J7c</uri></element-citation></ref></ref-list></tp:taxon-treatment>
